# Supplementary material for: Disruption of redox homeostasis for combinatorial drug efficacy in K-Ras tumors as revealed by metabolic connectivity profiling
Source: Cancer Metab. 2020 Sep 29;8:22. doi: 10.1186/s40170-020-00227-4 (PMC7523077; doi:10.1186/s40170-020-00227-4)
Supplement: Supplementary file 1 — Additional file 1. Supplementary Materials. [file 40170_2020_227_MOESM1_ESM.zip]

Archive with 7 entries (7 files):
- Figure S1.pdf
- Figure S2.pdf
- Figure S3.pdf
- Figure S4.pdf
- Figure S5.pdf
- Figure S6.pdf
- Supplementary Mat.doc
