# Supplementary material for: Disruption of redox homeostasis for combinatorial drug efficacy in K-Ras tumors as revealed by metabolic connectivity profiling
Source: Cancer Metab. 2020 Sep 29;8:22. doi: 10.1186/s40170-020-00227-4 (PMC7523077; doi:10.1186/s40170-020-00227-4)
Supplement: Supplementary file 2 — Additional file 2. [file 40170_2020_227_MOESM2_ESM.xlsx]

## Sheet: Sheet1
	A549 CTRL SSR-52.2 (30.8-69.0) 48 DOF			A549 COMBO SSR 36.3 (30.0-67.8) 47 DOF			HCT CTRL SSR-31.4 (29.2-66.6) 46 DOF			HCT COMBO SSR-139.6 (30.8-69) 48 DOF
Reaction	Flux	LB	UB	Flux	LB	UB	Flux	LB	UB	Flux	LB	UB
GLC.C -> G6P	0.6097	0.5465	0.6765	0.7358	0.6338	0.8505	0.5239	0.4552	0.5959	1.0003	0.869	1.138	R1
G6P <-> F6P	0.6097	0.5113	0.6765	-1.1474	-1.696	0.8616	0.5239	-0.1065	0.5959	0.6515	-0.3708	1.1205	R2
F6P -> FBP	0.5996	0.5387	0.6671	0.0033	0	0.8542	0.5211	0.3219	0.5959	0.884	0.5642	1.1206	R3
FBP <-> DHAP + GAP	0.5996	0.5387	0.6671	0.0033	0	0.8542	0.5211	0.3219	0.5959	0.884	0.5642	1.1206	R4
DHAP <-> GAP	0.5921	0.53	0.6667	-0.0743	-0.1432	0.8541	0.519	0.3208	0.5956	0.884	0.5645	1.1206	R5
GAP <-> 3PG	1.1867	1.0656	1.3325	0.5043	0.2646	1.7085	1.0386	0.8399	1.1913	1.8843	1.5527	2.2413	R6
3PG <-> PEP	1.1831	1.0614	1.3311	0.2996	0.0097	1.6984	1.0378	0.8263	1.191	1.761	1.4838	2.1991	R7
PEP -> PYR.C	1.1831	1.0614	1.3311	0.2996	0.0097	1.6984	1.0378	0.8263	1.191	1.761	1.4838	2.1991	R8
PYR.C <-> LAC	1.1255	0.997	1.2673	1.4023	1.208	1.5967	1.0348	0.8914	1.1782	2.242	1.9312	2.5245	R9
G6P -> RU5P + CO2	1e-07	0	0.0827	1.8833	0	2.5443	1e-07	0	0.651	0.3487	0	1.4162	R10
RU5P <-> R5P	0.0101	NaN	0.0428	0.7325	0	0.8345	0.0028	NaN	0.2194	0.1162	NaN	0.4723	R11
RU5P <-> X5P	-0.0101	-0.0229	0.0478	1.1507	-0.2118	1.6962	-0.0028	-0.0176	0.4322	0.2325	-0.0129	0.9428	R12
X5P <-> GAP + EC2	-0.0101	-0.0229	0.0478	1.1507	-0.2118	1.6962	-0.0028	-0.0176	0.4322	0.2325	-0.0129	0.9428	R13
F6P <-> E4P + EC2	0.005	-0.0239	0.0115	-0.5754	-0.8481	0.1059	0.0014	-0.2161	0.0088	-0.1162	-0.4714	0.0065	R14
S7P <-> R5P + EC2	0.005	-0.0239	0.0115	-0.5754	-0.8481	0.1059	0.0014	-0.2161	0.0088	-0.1162	-0.4714	0.0065	R15
F6P <-> GAP + EC3	0.005	-0.0239	0.0115	-0.5754	-0.8481	0.1059	0.0014	-0.2161	0.0088	-0.1162	-0.4714	0.0065	R16
S7P <-> E4P + EC3	-0.005	-0.0115	0.0239	0.5754	-0.1059	0.8481	-0.0014	-0.0088	0.2161	0.1162	-0.0065	0.4714	R17
PYR.C <-> PYR.M	0.0185	-0.119	0.2275	-1.5075	-109.021	0.3956	-0.1444	-0.2263	0.1984	-0.5468	-0.7138	-0.0779	R18
PYR.M -> AcCoA + CO2	0.1503	0.0761	0.4352	2.7024	0	122.345	0.1056	0.0592	0.4719	0.2473	0.1243	0.7052	R19
OAA + AcCoA -> CIT	0.31	0.1223	0.9377	2.8113	0.0128	Inf	0.1767	0.1023	0.8227	0.3867	0.2255	1.6482	R20
CIT <-> AKG + CO2	0.0404	0.005	0.11	0.4644	-0.8455	6.7393	0.132	0.0789	0.1798	0.3867	0.2255	0.6022	R21
AKG -> SUC + CO2	0.175	0.1011	0.2666	0.3537	0	7.1221	0.3469	0.2437	0.4415	1.14	0.8008	1.4655	R22
SUC <-> FUM	0.175	0.1106	0.3264	0.4028	-4.3854e-15	7.2833	0.3469	0.2435	0.4414	1.14	0.801	1.4655	R23
FUM <-> MAL	0.175	0.1106	0.3264	0.4028	0	7.2833	0.3469	0.2435	0.4414	1.14	0.801	1.4655	R24
MAL <-> OAA	0.2625	0.0217	0.8464	-1.4602	NaN	Inf	0.1341	0.033	0.7717	-0.0056	-0.5798	1.3996	R25
MAL -> PYR.M + CO2	0.1821	0.0938	0.2993	4.2099	1.9533	NaN	0.2576	0.1669	0.3259	1.1457	0.8138	1.6584	R26
PYR.M + CO2 -> OAA	0.0503	0.0272	0.1401	1e-07	0	NaN	0.0077	0	0.0362	0.3515	0.1412	0.6996	R27
CIT -> AcCoA.C + MAL	0.2695	0.0417	0.8869	2.3469	NaN	Inf	0.0448	0	0.6912	3.765e-05	NaN	1.2014	R28
AKG <-> GLU	-0.1346	-0.2319	-0.068	0.1106	-0.8733	0.5104	-0.2149	-0.2829	-0.1363	-0.7534	-0.9879	-0.4756	R29
ARG -> GLU	0.0192	0	0.0591	1e-07	0	0.4826	0.0146	0	0.0576	0.4435	0.1729	0.6542	R30
GLN <-> GLU	0.2018	0.1652	0.2379	0.2243	0.0482	0.5114	0.2491	0.2064	0.2861	0.4221	0.3702	0.4741	R31
OAA <-> ASP	0.0029	-0.0489	0.0364	-4.2715	-131.717	-1.9191	-0.035	-0.0752	0.0195	-0.0408	-0.361	0.0302	R32
ASP <-> ASN	0.0029	-0.0489	0.0364	-4.2715	-131.717	-1.9191	-0.035	-0.0752	0.0195	-0.0408	-0.361	0.0302	R33
3PG -> SER	0.0036	0	0.0883	0.2047	0	1.0584	0.00082349	0	0.1095	0.1232	0	0.3458	R34
SER <-> GLY + MEETHF	0.0297	6.8956e-06	0.9713	9.5612	0	226.142	0.0083	0	1.2463	2.9168	0	4.0715	R35
SER <-> CYS	-0.054	-0.9588	0.0213	-9.6466	-226.981	0.1977	-0.0035	-1.221	0.0159	-2.7301	-3.9942	-2.7115	R36
CO2 + MEETHF -> GLY	0.0131	1.0152e-05	0.9713	9.3892	0	226.143	0.0037	0	1.2467	2.9168	0	4.0745	R37
PYR.C <-> ALA	0.039	NaN	0.2294	0.4048	NaN	110.29	0.1473	NaN	0.4101	0.0658	NaN	0.7392	R38
ILE + CO2 -> SUC + AcCoA + CO2	9.9997e-08	0	0.008	0.049	0	5.3647	1e-07	0	0.0273	9.9967e-08	0	0.1791	R39
LEU + CO2 -> AcCoA + AcCoA + AcCoA + CO2	0.0532	0.0133	0.1879	0.0199	0	3333300	0.0237	0.0032	0.1266	0.0465	0	0.3331	R40
ALA -> ALA.E	1e-07	0	0.2145	1e-07	0	110.352	0.1364	0	0.4101	0.0658	0	0.6837	R41
ARG.E -> ARG	0.0437	0	0.0963	0.2543	NaN	0.9169	0.0215	0	0.0842	0.4435	0.1729	0.6542	R42
ASN.E -> ASN	0.0159	0	0.0661	4.4658	2.0756	760.688	0.0403	0	0.0866	0.0408	0	0.361	R43
CYS.E -> CYS	0.0634	0	0.9601	9.7444	0	226.461	0.0062	0	1.2207	2.7301	0	3.975	R44
GLY -> GLY.E	1e-07	0	1.9143	18.5065	0	452.308	1e-07	0	2.4941	5.8336	0	8.1492	R45
ILE.E -> ILE	0.0211	NaN	0.0478	0.2676	NaN	5.3649	0.0059	NaN	0.0479	4.96e-06	0	0.1791	R46
LEU.E -> LEU	0.0899	0.0209	0.1983	0.4004	0	3333300	0.034	0.0033	0.1279	0.0465	0	0.3349	R47
SER.E -> SER	1e-07	0	0.9604	1.9283e-07	0	226.856	0.0118	0	1.4171	0.0635	NaN	1.3251	R48
8*AcCoA.C -> PAL	0.0137	0	0.1109	0.0862	0	NaN	1e-07	0	0.0864	1e-07	0	0.1501	R49
90*ALA + 56.55*ARG + 43.2*ASN + 21.75*CYS + 48.3*GLN + 57.9*GLU + 98.7*GLY + 48.6*ILE + 84.6*LEU + 64.5*SER + 34.95*R5P + 38.25*MEETHF + 34.95*CO2 + 17.25*DHAP + 368.5*AcCoA.C -> Biomass	0.00043321	0	0.00098275	0.0045	0	0.009	0.00012153	0	0.00075465	1e-07	0	0.00085514	R50
GLC.E -> GLC.C	0.6097	0.5465	0.6765	0.7358	0.6338	0.8505	0.5239	0.4552	0.5959	1.0003	0.869	1.138	R51
GLN.E -> GLN	0.2227	0.1919	0.2535	0.4416	0.3728	0.5028	0.255	0.2201	0.2904	0.4222	0.3718	0.4736	R52
LAC -> LAC.E	1.1255	0.997	1.2673	1.4023	1.208	1.5967	1.0348	0.8914	1.1782	2.242	1.9312	2.5245	R53
GLU -> GLU.E	0.0613	0.0529	0.0697	0.0745	0.0642	0.0849	0.0418	0.036	0.0476	0.1122	0.0966	0.1279	R54
