# Supplementary material for: Disruption of redox homeostasis for combinatorial drug efficacy in K-Ras tumors as revealed by metabolic connectivity profiling
Source: Cancer Metab. 2020 Sep 29;8:22. doi: 10.1186/s40170-020-00227-4 (PMC7523077; doi:10.1186/s40170-020-00227-4)
Supplement: Supplementary file 3 — Additional file 3. [file 40170_2020_227_MOESM3_ESM.xlsx]

## Sheet: Colon_HCT116
ENSG id	baseMean	log2FoldChange	pvalue	padj	DEG	Gene biotype	Gene symbol	Chr	Start	End	Gene description
ENSG00000057657.15	155.433	-1.24475	6.83961e-05	0.0623317	down	protein_coding	PRDM1	chr6	106086320	106109939	PR domain containing 1, with ZNF domain [Source:HGNC Symbol;Acc:HGNC:9346]
ENSG00000059728.10	330.694	-1.377	3.62437e-05	0.0551813	down	protein_coding	MXD1	chr2	69897688	69942945	MAX dimerization protein 1 [Source:HGNC Symbol;Acc:HGNC:6761]
ENSG00000099875.14	3289.11	-1.15921	0.000194031	0.0994652	down	protein_coding	MKNK2	chr19	2037465	2051244	MAP kinase interacting serine/threonine kinase 2 [Source:HGNC Symbol;Acc:HGNC:7111]
ENSG00000100889.11	1997.49	-1.30291	6.77355e-05	0.0623317	down	protein_coding	PCK2	chr14	24094053	24110598	phosphoenolpyruvate carboxykinase 2 (mitochondrial) [Source:HGNC Symbol;Acc:HGNC:8725]
ENSG00000101255.10	2125.09	-1.50281	5.04468e-05	0.0551813	down	protein_coding	TRIB3	chr20	362835	397559	tribbles pseudokinase 3 [Source:HGNC Symbol;Acc:HGNC:16228]
ENSG00000103522.15	62.3274	-2.73634	1.05373e-06	0.00576179	down	protein_coding	IL21R	chr16	27402162	27452042	interleukin 21 receptor [Source:HGNC Symbol;Acc:HGNC:6006]
ENSG00000113739.10	844.631	-1.50757	1.25926e-05	0.0344281	down	protein_coding	STC2	chr5	173314713	173329503	stanniocalcin 2 [Source:HGNC Symbol;Acc:HGNC:11374]
ENSG00000118523.5	1988.1	1.17036	0.000167091	0.0978913	up	protein_coding	CTGF	chr6	131948176	131951373	connective tissue growth factor [Source:HGNC Symbol;Acc:HGNC:2500]
ENSG00000125726.10	503.177	-1.52968	0.000177142	0.0989215	down	protein_coding	CD70	chr19	6583183	6604103	CD70 molecule [Source:HGNC Symbol;Acc:HGNC:11937]
ENSG00000131069.19	3056.91	-1.32025	2.38696e-05	0.0489446	down	protein_coding	ACSS2	chr20	34872146	34927962	acyl-CoA synthetase short-chain family member 2 [Source:HGNC Symbol;Acc:HGNC:15814]
ENSG00000134107.4	11648.4	-1.09862	0.000122428	0.0803327	down	protein_coding	BHLHE40	chr3	4979116	4985323	basic helix-loop-helix family, member e40 [Source:HGNC Symbol;Acc:HGNC:1046]
ENSG00000134548.9	287.643	-2.82357	7.6922e-06	0.0252366	down	protein_coding	SPX	chr12	21526307	21537377	spexin hormone [Source:HGNC Symbol;Acc:HGNC:28139]
ENSG00000135069.13	3924.18	-1.20546	4.98977e-05	0.0551813	down	protein_coding	PSAT1	chr9	78297143	78330093	phosphoserine aminotransferase 1 [Source:HGNC Symbol;Acc:HGNC:19129]
ENSG00000135678.11	274.458	-1.07789	4.2731e-05	0.0551813	down	protein_coding	CPM	chr12	68842197	68971570	carboxypeptidase M [Source:HGNC Symbol;Acc:HGNC:2311]
ENSG00000137801.10	707.324	1.15274	8.31493e-05	0.0681168	up	protein_coding	THBS1	chr15	39581079	39599466	thrombospondin 1 [Source:HGNC Symbol;Acc:HGNC:11785]
ENSG00000140481.14	131.574	-4.26272	6.84267e-06	0.0252366	down	protein_coding	CCDC33	chr15	74202705	74336472	coiled-coil domain containing 33 [Source:HGNC Symbol;Acc:HGNC:26552]
ENSG00000143382.14	77.3969	-1.55769	0.00011353	0.0777913	down	protein_coding	ADAMTSL4	chr1	150549369	150560937	ADAMTS-like 4 [Source:HGNC Symbol;Acc:HGNC:19706]
ENSG00000151012.13	2664.92	-1.81361	7.42591e-08	0.000609073	down	protein_coding	SLC7A11	chr4	138164097	138242349	solute carrier family 7 (anionic amino acid transporter light chain, xc- system), member 11 [Source:HGNC Symbol;Acc:HGNC:11059]
ENSG00000152137.6	435.123	-1.04244	9.72858e-05	0.0725398	down	protein_coding	HSPB8	chr12	119178642	119221131	heat shock 22kDa protein 8 [Source:HGNC Symbol;Acc:HGNC:30171]
ENSG00000153714.5	520.776	-2.2376	5.40949e-08	0.000609073	down	protein_coding	LURAP1L	chr9	12775021	12822131	leucine rich adaptor protein 1-like [Source:HGNC Symbol;Acc:HGNC:31452]
ENSG00000157514.16	950.135	-1.55344	1.87151e-05	0.0438574	down	protein_coding	TSC22D3	chrX	107713221	107777342	TSC22 domain family, member 3 [Source:HGNC Symbol;Acc:HGNC:3051]
ENSG00000168209.4	3669.92	-2.40706	0.000137091	0.0864942	down	protein_coding	DDIT4	chr10	72273920	72276036	DNA-damage-inducible transcript 4 [Source:HGNC Symbol;Acc:HGNC:24944]
ENSG00000168497.4	421.924	1.34393	0.000113813	0.0777913	up	protein_coding	SDPR	chr2	191834302	191847255	serum deprivation response [Source:HGNC Symbol;Acc:HGNC:10690]
ENSG00000168672.3	875.334	-1.03527	0.000153181	0.0930658	down	protein_coding	FAM84B	chr8	126552442	126558393	family with sequence similarity 84, member B [Source:HGNC Symbol;Acc:HGNC:24166]
ENSG00000170775.2	339.222	-1.07098	8.72014e-05	0.0681168	down	protein_coding	GPR37	chr7	124745997	124765627	G protein-coupled receptor 37 (endothelin receptor type B-like) [Source:HGNC Symbol;Acc:HGNC:4494]
ENSG00000172183.14	431.411	-1.41192	6.82736e-05	0.0623317	down	protein_coding	ISG20	chr15	88636153	88656483	interferon stimulated exonuclease gene 20kDa [Source:HGNC Symbol;Acc:HGNC:6130]
ENSG00000173281.4	452.281	-1.14895	4.2858e-05	0.0551813	down	protein_coding	PPP1R3B	chr8	9136255	9151574	protein phosphatase 1, regulatory subunit 3B [Source:HGNC Symbol;Acc:HGNC:14942]
ENSG00000181444.12	416.399	-1.56218	7.65345e-05	0.0660775	down	protein_coding	ZNF467	chr7	149764182	149773479	zinc finger protein 467 [Source:HGNC Symbol;Acc:HGNC:23154]
ENSG00000186480.12	3965.54	-1.1388	5.04584e-05	0.0551813	down	protein_coding	INSIG1	chr7	155297776	155310235	insulin induced gene 1 [Source:HGNC Symbol;Acc:HGNC:6083]
ENSG00000187288.10	155.516	-1.73113	0.000181776	0.0989215	down	protein_coding	CIDEC	chr3	9866711	9880254	cell death-inducing DFFA-like effector c [Source:HGNC Symbol;Acc:HGNC:24229]
ENSG00000230615.6	49.2022	-2.15416	3.69053e-05	0.0551813	down	lincRNA	RP5-1198O20.4	chr1	44030443	44115913	-
