# Supplementary material for: Disruption of redox homeostasis for combinatorial drug efficacy in K-Ras tumors as revealed by metabolic connectivity profiling
Source: Cancer Metab. 2020 Sep 29;8:22. doi: 10.1186/s40170-020-00227-4 (PMC7523077; doi:10.1186/s40170-020-00227-4)
Supplement: Supplementary file 4 — Additional file 4. [file 40170_2020_227_MOESM4_ESM.xlsx]

## Sheet: Lung_A549
ENSG id	baseMean	log2FoldChange	pvalue	padj	DEG	Gene biotype	Gene symbol	Chr	Start	End	Gene description
ENSG00000047457.13	3991.53	-1.05984	3.32275e-05	0.0236247	down	protein_coding	CP	chr3	149162410	149222055	ceruloplasmin (ferroxidase) [Source:HGNC Symbol;Acc:HGNC:2295]
ENSG00000050405.13	1856.01	-1.03128	2.13037e-05	0.019514	down	protein_coding	LIMA1	chr12	50175788	50283546	LIM domain and actin binding 1 [Source:HGNC Symbol;Acc:HGNC:24636]
ENSG00000053524.12	20.1995	4.95112	0.000311659	0.068166	up	protein_coding	MCF2L2	chr3	183178043	183428778	MCF.2 cell line derived transforming sequence-like 2 [Source:HGNC Symbol;Acc:HGNC:30319]
ENSG00000066923.17	14.4526	2.60457	0.000482533	0.0909825	up	protein_coding	STAG3	chr7	100177563	100221488	stromal antigen 3 [Source:HGNC Symbol;Acc:HGNC:11356]
ENSG00000069535.13	1266.32	-1.60877	0.000250402	0.0622362	down	protein_coding	MAOB	chrX	43766611	43882447	monoamine oxidase B [Source:HGNC Symbol;Acc:HGNC:6834]
ENSG00000079385.21	507.583	-1.2704	0.000191066	0.0513812	down	protein_coding	CEACAM1	chr19	42507304	42561234	carcinoembryonic antigen-related cell adhesion molecule 1 (biliary glycoprotein) [Source:HGNC Symbol;Acc:HGNC:1814]
ENSG00000080031.9	316.428	-1.2983	0.000124425	0.0416546	down	protein_coding	PTPRH	chr19	55181248	55209506	protein tyrosine phosphatase, receptor type, H [Source:HGNC Symbol;Acc:HGNC:9672]
ENSG00000087076.8	447.056	-1.03755	3.60045e-05	0.0236247	down	protein_coding	HSD17B14	chr19	48813017	48836678	hydroxysteroid (17-beta) dehydrogenase 14 [Source:HGNC Symbol;Acc:HGNC:23238]
ENSG00000087303.17	71.0359	-1.52238	6.29526e-05	0.0264788	down	protein_coding	NID2	chr14	52004803	52069228	nidogen 2 (osteonidogen) [Source:HGNC Symbol;Acc:HGNC:13389]
ENSG00000090339.8	146.568	-2.07216	2.51175e-05	0.0206013	down	protein_coding	ICAM1	chr19	10270835	10286615	intercellular adhesion molecule 1 [Source:HGNC Symbol;Acc:HGNC:5344]
ENSG00000091592.15	211.806	1.1605	5.34499e-05	0.0264788	up	protein_coding	NLRP1	chr17	5499427	5619424	NLR family, pyrin domain containing 1 [Source:HGNC Symbol;Acc:HGNC:14374]
ENSG00000095752.6	474.881	1.57059	2.53036e-07	0.000830162	up	protein_coding	IL11	chr19	55364389	55370463	interleukin 11 [Source:HGNC Symbol;Acc:HGNC:5966]
ENSG00000099953.9	297.219	-1.60007	0.000292555	0.0657406	down	protein_coding	MMP11	chr22	23768226	23784316	matrix metallopeptidase 11 [Source:HGNC Symbol;Acc:HGNC:7157]
ENSG00000102287.18	1929.41	1.18955	0.000495809	0.0913849	up	protein_coding	GABRE	chrX	151953124	151974680	gamma-aminobutyric acid (GABA) A receptor, epsilon [Source:HGNC Symbol;Acc:HGNC:4085]
ENSG00000105825.11	2992.82	1.03787	2.26022e-05	0.019514	up	protein_coding	TFPI2	chr7	93885397	93890991	tissue factor pathway inhibitor 2 [Source:HGNC Symbol;Acc:HGNC:11761]
ENSG00000106541.11	7404.25	-1.02779	0.000101228	0.036901	down	protein_coding	AGR2	chr7	16791811	16833433	anterior gradient 2 [Source:HGNC Symbol;Acc:HGNC:328]
ENSG00000108602.17	32912.2	1.10818	9.02396e-05	0.0336429	up	protein_coding	ALDH3A1	chr17	19737984	19748943	aldehyde dehydrogenase 3 family, member A1 [Source:HGNC Symbol;Acc:HGNC:405]
ENSG00000109107.13	3100.63	-1.42306	0.000160202	0.0469277	down	protein_coding	ALDOC	chr17	28573115	28577264	aldolase C, fructose-bisphosphate [Source:HGNC Symbol;Acc:HGNC:418]
ENSG00000111981.4	208.603	-1.19803	0.000518554	0.0923475	down	protein_coding	ULBP1	chr6	149964007	149973710	UL16 binding protein 1 [Source:HGNC Symbol;Acc:HGNC:14893]
ENSG00000123838.10	135.241	-1.19808	0.000598181	0.0993123	down	protein_coding	C4BPA	chr1	207104262	207144972	complement component 4 binding protein, alpha [Source:HGNC Symbol;Acc:HGNC:1325]
ENSG00000123892.11	247.694	-1.17041	0.000605415	0.0993123	down	protein_coding	RAB38	chr11	88113242	88175467	RAB38, member RAS oncogene family [Source:HGNC Symbol;Acc:HGNC:9776]
ENSG00000124839.12	502.03	-2.07399	5.96169e-06	0.00977956	down	protein_coding	RAB17	chr2	237574322	237601614	RAB17, member RAS oncogene family [Source:HGNC Symbol;Acc:HGNC:16523]
ENSG00000128165.8	119.877	-2.26594	0.000117646	0.0416546	down	protein_coding	ADM2	chr22	50481556	50486440	adrenomedullin 2 [Source:HGNC Symbol;Acc:HGNC:28898]
ENSG00000128262.8	22.4121	2.02938	0.00041884	0.0827789	up	transcribed_unprocessed_pseudogene	POM121L9P	chr22	24251828	24265525	POM121 transmembrane nucleoporin-like 9, pseudogene [Source:HGNC Symbol;Acc:HGNC:30080]
ENSG00000132031.12	160.574	-1.12582	4.4908e-05	0.025684	down	protein_coding	MATN3	chr2	19992111	20012694	matrilin 3 [Source:HGNC Symbol;Acc:HGNC:6909]
ENSG00000134684.10	3978.51	-1.02971	0.000328108	0.0700465	down	protein_coding	YARS	chr1	32775237	32818153	tyrosyl-tRNA synthetase [Source:HGNC Symbol;Acc:HGNC:12840]
ENSG00000135363.11	76.9154	-1.58421	0.000587936	0.0993123	down	protein_coding	LMO2	chr11	33858576	33892289	LIM domain only 2 (rhombotin-like 1) [Source:HGNC Symbol;Acc:HGNC:6642]
ENSG00000135625.7	42.0253	2.73189	3.93772e-05	0.024844	up	protein_coding	EGR4	chr2	73290929	73293705	early growth response 4 [Source:HGNC Symbol;Acc:HGNC:3241]
ENSG00000137507.11	45.4289	2.08062	7.04632e-06	0.010508	up	protein_coding	LRRC32	chr11	76657524	76670747	leucine rich repeat containing 32 [Source:HGNC Symbol;Acc:HGNC:4161]
ENSG00000139567.12	35.9379	-3.06902	0.000199936	0.0528991	down	protein_coding	ACVRL1	chr12	51906908	51923361	activin A receptor type II-like 1 [Source:HGNC Symbol;Acc:HGNC:175]
ENSG00000142619.4	74.938	-1.23859	0.00027779	0.0656033	down	protein_coding	PADI3	chr1	17249098	17284233	peptidyl arginine deiminase, type III [Source:HGNC Symbol;Acc:HGNC:18337]
ENSG00000143367.15	620.568	1.0723	3.67568e-07	0.00100493	up	protein_coding	TUFT1	chr1	151540305	151583583	tuftelin 1 [Source:HGNC Symbol;Acc:HGNC:12422]
ENSG00000144837.8	48.858	-1.67099	0.000494723	0.0913849	down	protein_coding	PLA1A	chr3	119597842	119629811	phospholipase A1 member A [Source:HGNC Symbol;Acc:HGNC:17661]
ENSG00000147872.9	935.949	-1.111	4.90031e-09	4.54128e-05	down	protein_coding	PLIN2	chr9	19108375	19149290	perilipin 2 [Source:HGNC Symbol;Acc:HGNC:248]
ENSG00000156042.17	129.998	1.79783	0.00052355	0.0923475	up	protein_coding	CFAP70	chr10	73253759	73358859	cilia and flagella associated protein 70 [Source:HGNC Symbol;Acc:HGNC:30726]
ENSG00000156869.13	116.728	-1.6976	0.000599119	0.0993123	down	protein_coding	FRRS1	chr1	99708632	99766631	ferric-chelate reductase 1 [Source:HGNC Symbol;Acc:HGNC:27622]
ENSG00000162777.16	444.888	-1.37966	1.35853e-05	0.0164293	down	protein_coding	DENND2D	chr1	111187174	111204535	DENN/MADD domain containing 2D [Source:HGNC Symbol;Acc:HGNC:26192]
ENSG00000164124.10	342.919	-1.01704	0.00013746	0.041942	down	protein_coding	TMEM144	chr4	158201604	158255411	transmembrane protein 144 [Source:HGNC Symbol;Acc:HGNC:25633]
ENSG00000165507.8	163.285	-1.45227	0.00034661	0.0710723	down	protein_coding	C10orf10	chr10	44970981	44978810	chromosome 10 open reading frame 10 [Source:HGNC Symbol;Acc:HGNC:23355]
ENSG00000165556.9	399.46	-2.20541	1.6312e-05	0.0167239	down	protein_coding	CDX2	chr13	27962137	27971139	caudal type homeobox 2 [Source:HGNC Symbol;Acc:HGNC:1806]
ENSG00000168079.16	196.999	-1.31272	0.000183669	0.0506395	down	protein_coding	SCARA5	chr8	27869882	27992727	scavenger receptor class A, member 5 [Source:HGNC Symbol;Acc:HGNC:28701]
ENSG00000169116.11	539.43	-1.24199	7.70806e-05	0.0308347	down	protein_coding	PARM1	chr4	74933095	75050115	prostate androgen-regulated mucin-like protein 1 [Source:HGNC Symbol;Acc:HGNC:24536]
ENSG00000170608.2	190.202	-1.214	5.12503e-05	0.0264788	down	protein_coding	FOXA3	chr19	45863989	45873797	forkhead box A3 [Source:HGNC Symbol;Acc:HGNC:5023]
ENSG00000171236.9	97.4625	-1.54881	0.00013433	0.041942	down	protein_coding	LRG1	chr19	4536409	4540474	leucine-rich alpha-2-glycoprotein 1 [Source:HGNC Symbol;Acc:HGNC:29480]
ENSG00000171431.3	194.914	-1.53002	5.70117e-05	0.0264788	down	protein_coding	KRT20	chr17	40875941	40885227	keratin 20, type I [Source:HGNC Symbol;Acc:HGNC:20412]
ENSG00000171931.12	99.4763	1.33651	0.000138068	0.041942	up	protein_coding	FBXW10	chr17	18744024	18779349	F-box and WD repeat domain containing 10 [Source:HGNC Symbol;Acc:HGNC:1211]
ENSG00000174353.17	107.9	1.36639	0.000276518	0.0656033	up	transcribed_unprocessed_pseudogene	STAG3L3	chr7	72969696	73005922	stromal antigen 3-like 3 (pseudogene) [Source:HGNC Symbol;Acc:HGNC:33845]
ENSG00000176046.8	581.522	-1.41715	1.50231e-05	0.0164293	down	protein_coding	NUPR1	chr16	28532708	28539174	nuclear protein, transcriptional regulator, 1 [Source:HGNC Symbol;Acc:HGNC:29990]
ENSG00000176809.10	212.194	1.26363	0.000245355	0.0619201	up	protein_coding	LRRC37A3	chr17	64854312	64919480	leucine rich repeat containing 37, member A3 [Source:HGNC Symbol;Acc:HGNC:32427]
ENSG00000178809.11	36.5623	2.08298	0.000135849	0.041942	up	protein_coding	TRIM73	chr7	75395063	75410996	tripartite motif containing 73 [Source:HGNC Symbol;Acc:HGNC:18162]
ENSG00000179242.15	84.4544	1.21837	0.000239187	0.0613065	up	protein_coding	CDH4	chr20	61252426	61940617	cadherin 4, type 1, R-cadherin (retinal) [Source:HGNC Symbol;Acc:HGNC:1763]
ENSG00000180422.3	67.9561	1.40939	0.000119922	0.0416546	up	lincRNA	LINC00304	chr16	89159146	89164245	long intergenic non-protein coding RNA 304 [Source:HGNC Symbol;Acc:HGNC:26713]
ENSG00000185745.9	344.897	-1.10946	5.22897e-05	0.0264788	down	protein_coding	IFIT1	chr10	89392546	89406486	interferon-induced protein with tetratricopeptide repeats 1 [Source:HGNC Symbol;Acc:HGNC:5407]
ENSG00000186854.10	91.9636	-1.32196	0.000358231	0.0716637	down	protein_coding	TRABD2A	chr2	84821650	84907008	TraB domain containing 2A [Source:HGNC Symbol;Acc:HGNC:27013]
ENSG00000188760.10	79.9218	1.25189	7.45333e-05	0.0305661	up	protein_coding	TMEM198	chr2	219543663	219550595	transmembrane protein 198 [Source:HGNC Symbol;Acc:HGNC:33704]
ENSG00000188959.9	52.7364	-1.91635	9.74296e-06	0.0133186	down	protein_coding	C9orf152	chr9	110190048	110208189	chromosome 9 open reading frame 152 [Source:HGNC Symbol;Acc:HGNC:31455]
ENSG00000196218.12	137.11	-1.3714	4.97174e-05	0.0264788	down	protein_coding	RYR1	chr19	38433699	38587564	ryanodine receptor 1 (skeletal) [Source:HGNC Symbol;Acc:HGNC:10483]
ENSG00000197355.10	488.618	-1.00937	3.5122e-05	0.0236247	down	protein_coding	UAP1L1	chr9	137077501	137084539	UDP-N-acetylglucosamine pyrophosphorylase 1 like 1 [Source:HGNC Symbol;Acc:HGNC:28082]
ENSG00000197457.9	3026.88	1.00641	5.80354e-05	0.0264788	up	protein_coding	STMN3	chr20	63639705	63657682	stathmin-like 3 [Source:HGNC Symbol;Acc:HGNC:15926]
ENSG00000198435.3	236.511	1.15792	0.000328797	0.0700465	up	protein_coding	NRARP	chr9	137300482	137302251	NOTCH-regulated ankyrin repeat protein [Source:HGNC Symbol;Acc:HGNC:33843]
ENSG00000198624.12	227.616	-1.08328	8.05217e-05	0.0308347	down	protein_coding	CCDC69	chr5	151181052	151224145	coiled-coil domain containing 69 [Source:HGNC Symbol;Acc:HGNC:24487]
ENSG00000198682.12	921.51	-1.26808	4.16052e-05	0.0252775	down	protein_coding	PAPSS2	chr10	87659613	87747705	3'-phosphoadenosine 5'-phosphosulfate synthase 2 [Source:HGNC Symbol;Acc:HGNC:8604]
ENSG00000198848.12	173.502	-1.90163	2.04276e-06	0.00372327	down	protein_coding	CES1	chr16	55802851	55833337	carboxylesterase 1 [Source:HGNC Symbol;Acc:HGNC:1863]
ENSG00000200087.1	61.8005	2.02507	1.52172e-06	0.00347588	up	snoRNA	SNORA73B	chr1	28508559	28508762	small nucleolar RNA, H/ACA box 73B [Source:HGNC Symbol;Acc:HGNC:10116]
ENSG00000213468.5	89.3964	2.24043	1.69514e-06	0.00347588	up	lincRNA	FIRRE	chrX	131691530	131830643	firre intergenic repeating RNA element [Source:HGNC Symbol;Acc:HGNC:49627]
ENSG00000213939.4	35.7488	2.48285	3.56374e-05	0.0236247	up	processed_pseudogene	RP11-314A20.1	chr17	4704816	4705217	-
ENSG00000221955.10	286.122	2.34924	5.53679e-09	4.54128e-05	up	protein_coding	SLC12A8	chr3	125082636	125212864	solute carrier family 12, member 8 [Source:HGNC Symbol;Acc:HGNC:15595]
ENSG00000234268.1	57.1253	1.61425	8.08273e-05	0.0308347	up	processed_pseudogene	AP000936.1	chr11	117035797	117036051	-
ENSG00000250722.5	598.127	-1.28307	0.00044616	0.0871286	down	protein_coding	SEPP1	chr5	42799880	42887392	selenoprotein P, plasma, 1 [Source:HGNC Symbol;Acc:HGNC:10751]
ENSG00000255983.1	31.7944	5.22855	0.000283945	0.0656033	up	lincRNA	RP11-1038A11.1	chr12	5388589	5406651	-
ENSG00000263934.4	161.578	3.08874	0.000233949	0.0609158	up	snoRNA	SNORD3A	chr17	19188016	19188714	-
ENSG00000265962.1	489.187	1.2768	1.48392e-08	6.08554e-05	up	antisense	RP11-674N23.1	chr18	8695856	8707621	gastric cancer associated transcript 2 (non-protein coding) [Source:HGNC Symbol;Acc:HGNC:50516]
ENSG00000268621.5	572.337	-1.01493	0.000308487	0.068166	down	lincRNA	AC006262.5	chr19	46189166	46203083	-
